# Supplementary material for: The Effect of Whey Peptides and Micronutrients on Improving Exercise Performance in Mice
Source: Nutrients. 2026 Jan 12;18(2):237. doi: 10.3390/nu18020237 (PMC12845258; doi:10.3390/nu18020237)
Supplement: Supplementary file 1 [file nutrients-18-00237-s001.zip]

Archive with 1 entries (1 files):
- nutrients-4044187-supplementary.pdf
